# Supplementary material for: Aquatic insects dealing with dehydration: do desiccation resistance traits differ in species with contrasting habitat preferences?
Source: PeerJ. 2016 Aug 31;4:e2382. doi: 10.7717/peerj.2382 (PMC5012287; doi:10.7717/peerj.2382)
Supplement: Data S1 [file peerj-04-2382-s003.xls]

## Sheet: Variables description
Variable	Units	Description
Mortality 6h		Mortality after desiccation/control treatment (6h);
		0 = alive; 1 = dead
Mortality 24h		Mortality after recovery period (24 h):
		0 = alive; 1 = dead
Initial fresh mass (M0)	mg	Weight prior to desiccation/control treatment
Final fresh mass	mg	Weight after desiccation/control treatment
Dry mass	mg	Weight of dead specimens after drying at 50ºC for 48 h
Cuticle mass	mg	Weight of dead specimens after tissue digestion
Weight loss	mg
Percentage weight loss	% of initial fresh mass
Water loss rate	mg h-1
Percentage water loss rate (WLR)	% of initial fresh mass h-1
Initial water content	mg
Percentage initial water content (WC0)	% of initial fresh mass
Final water content	mg
Percentage final water content	% of initial fresh mass
Water loss	mg
Percentage water loss (WL)	% of initial water content
Percentage cuticle content (CC)	% of fresh mass

## Sheet: Data S3
Species name	Species ID	Treatment	Specimen ID	Observations	Sex	Mortality 6h	Mortality 24h	Initial fresh mass (M0)	Final fresh mass	Dry mass	Cuticle mass	Weight loss	Percentage weight loss	Water loss rate	Percentage water loss rate (WLR)	Initial water content	Percentage initial water content (WC0)	Final water content	Percentage final water content	Water loss	Percentage water loss (WL)	Percentage cuticle content (CC)
E.bicolor	bico	Control	BC1		NA	0	0	11.03	10.6	3.38	NA	0.43	3.9	0.07	0.65	7.65	69.36	7.22	68.11	0.43	5.62	NA
E.bicolor	bico	Control	BC2		NA	0	0	11.79	11.63	3.73	NA	0.16	1.36	0.03	0.23	8.06	68.36	7.9	67.93	0.16	1.99	NA
E.bicolor	bico	Control	BC3		NA	0	0	10.66	10.26	3.95	NA	0.4	3.75	0.07	0.63	6.71	62.95	6.31	61.5	0.4	5.96	NA
E.bicolor	bico	Control	BC4		NA	0	0	10.23	9.98	3.65	NA	0.25	2.44	0.04	0.41	6.58	64.32	6.33	63.43	0.25	3.8	NA
E.bicolor	bico	Control	BC5		NA	0	0	9.42	9.23	3.26	NA	0.19	2.02	0.03	0.34	6.16	65.39	5.97	64.68	0.19	3.08	NA
E.bicolor	bico	Control	BC6		NA	0	0	8.88	8.77	3.26	NA	0.11	1.24	0.02	0.21	5.62	63.29	5.51	62.83	0.11	1.96	NA
E.bicolor	bico	Control	BC7		NA	0	0	10.86	10.49	3.73	NA	0.37	3.41	0.06	0.57	7.13	65.65	6.76	64.44	0.37	5.19	NA
E.bicolor	bico	Control	BC8		NA	0	0	10.35	10.18	3.59	NA	0.17	1.64	0.03	0.27	6.76	65.31	6.59	64.73	0.17	2.51	NA
E.bicolor	bico	Control	BC9		NA	0	0	10.59	10.36	3.52	NA	0.23	2.17	0.04	0.36	7.07	66.76	6.84	66.02	0.23	3.25	NA
E.bicolor	bico	Control	BC10		NA	0	0	7.93	7.73	2.65	NA	0.2	2.52	0.03	0.42	5.28	66.58	5.08	65.72	0.2	3.79	NA
E.bicolor	bico	Control	BC11		NA	0	0	10.82	10.52	3.55	NA	0.3	2.77	0.05	0.46	7.27	67.19	6.97	66.25	0.3	4.13	NA
E.bicolor	bico	Control	BC12		NA	0	0	9.28	8.71	2.18	NA	0.57	6.14	0.1	1.02	7.1	76.51	6.53	74.97	0.57	8.03	NA
E.bicolor	bico	Control	BC13		NA	0	0	11.46	11.28	4	NA	0.18	1.57	0.03	0.26	7.46	65.1	7.28	64.54	0.18	2.41	NA
E.bicolor	bico	Control	BC14		NA	0	0	11.64	11.34	4.13	NA	0.3	2.58	0.05	0.43	7.51	64.52	7.21	63.58	0.3	3.99	NA
E.bicolor	bico	Control	BC15		NA	0	0	7.69	7.23	2.64	NA	0.46	5.98	0.08	1	5.05	65.67	4.59	63.49	0.46	9.11	NA
E.bicolor	bico	Desicc	BD1		F	0	0	9.98	8.99	3.19	1.13	0.99	9.92	0.17	1.65	6.79	68.04	5.8	64.52	0.99	14.58	11.33
E.bicolor	bico	Desicc	BD2		F	0	0	7.86	6.78	2.3	1.09	1.08	13.74	0.18	2.29	5.56	70.74	4.48	66.08	1.08	19.42	13.88
E.bicolor	bico	Desicc	BD3		F	0	0	11.64	9.83	3.5	1.77	1.81	15.55	0.3	2.59	8.14	69.93	6.33	64.39	1.81	22.24	15.24
E.bicolor	bico	Desicc	BD4		M	0	0	10.19	9.4	3.42	1.3	0.79	7.75	0.13	1.29	6.77	66.44	5.98	63.62	0.79	11.67	12.8
E.bicolor	bico	Desicc	BD5		M	0	0	7.72	6.11	2.42	1.17	1.61	20.86	0.27	3.48	5.3	68.65	3.69	60.39	1.61	30.38	15.16
E.bicolor	bico	Desicc	BD6		M	0	0	9.89	8.22	2.79	1.63	1.67	16.89	0.28	2.81	7.1	71.79	5.43	66.06	1.67	23.52	16.49
E.bicolor	bico	Desicc	BD7		M	0	0	8.9	7.22	2.38	0.97	1.68	18.88	0.28	3.15	6.52	73.26	4.84	67.04	1.68	25.77	10.91
E.bicolor	bico	Desicc	BD8		M	0	0	8.71	7.78	2.82	1.13	0.93	10.68	0.16	1.78	5.89	67.62	4.96	63.75	0.93	15.79	12.95
E.bicolor	bico	Desicc	BD9		F	0	0	9.98	8.51	3.1	1.22	1.47	14.73	0.25	2.46	6.88	68.94	5.41	63.57	1.47	21.37	12.21
E.bicolor	bico	Desicc	BD10		M	0	0	10.34	8.66	3.44	2.26	1.68	16.25	0.28	2.71	6.9	66.73	5.22	60.28	1.68	24.35	21.85
E.bicolor	bico	Desicc	BD11		M	0	0	9.44	8.38	3.08	1.3	1.06	11.23	0.18	1.87	6.36	67.37	5.3	63.25	1.06	16.67	13.72
E.bicolor	bico	Desicc	BD12		M	0	0	9	7.37	2.6	0.95	1.63	18.11	0.27	3.02	6.4	71.11	4.77	64.72	1.63	25.47	10.54
E.bicolor	bico	Desicc	BD13		M	0	0	9.19	8.2	2.99	1.44	0.99	10.77	0.17	1.8	6.2	67.46	5.21	63.54	0.99	15.97	15.67
E.bicolor	bico	Desicc	BD14		M	0	0	9.83	9.03	3.4	1.63	0.8	8.14	0.13	1.36	6.43	65.41	5.63	62.35	0.8	12.44	16.54
E.bicolor	bico	Desicc	BD15		F	0	0	10.98	9.67	3.59	1.34	1.31	11.93	0.22	1.99	7.39	67.3	6.08	62.87	1.31	17.73	12.23
E.bicolor	bico	Desicc	BD16		M	0	0	9.86	8.48	3.02	1.2	1.38	14	0.23	2.33	6.84	69.37	5.46	64.39	1.38	20.18	12.21
E.bicolor	bico	Desicc	BD17		M	0	0	10.89	9.78	3.65	1.53	1.11	10.19	0.19	1.7	7.24	66.48	6.13	62.68	1.11	15.33	14.09
E.bicolor	bico	Desicc	BD18		M	0	1	12.22	NA	2.49	NA	NA	NA	NA	NA	9.73	79.62	NA	NA	NA	NA	NA
E.bicolor	bico	Desicc	BD19		F	0	0	11.2	9.71	3.51	1.46	1.49	13.3	0.25	2.22	7.69	68.66	6.2	63.85	1.49	19.38	13.03
E.bicolor	bico	Desicc	BD20		M	0	0	9.76	8.5	3.46	1.31	1.26	12.91	0.21	2.15	6.3	64.55	5.04	59.29	1.26	20	13.42
E.bicolor	bico	Desicc	BD21		M	0	0	10.31	9.28	3.44	NA	1.03	9.99	0.17	1.67	6.87	66.63	5.84	62.93	1.03	14.99	NA
E.halophilus	halo	Control	HC1		NA	0	0	9.36	9.16	4.05	NA	0.2	2.14	0.03	0.31	5.31	56.73	5.11	55.79	0.2	3.77	NA
E.halophilus	halo	Control	HC2		NA	0	0	7.55	6.92	2.97	NA	0.63	8.34	0.09	1.19	4.58	60.66	3.95	57.08	0.63	13.76	NA
E.halophilus	halo	Control	HC3		NA	0	0	5.77	5.49	2.41	NA	0.28	4.85	0.04	0.69	3.36	58.23	3.08	56.1	0.28	8.33	NA
E.halophilus	halo	Control	HC4		NA	0	0	8.75	8.66	3.22	NA	0.09	1.03	0.01	0.15	5.53	63.2	5.44	62.82	0.09	1.63	NA
E.halophilus	halo	Control	HC5		NA	0	0	9.43	9.22	3.99	NA	0.21	2.23	0.03	0.32	5.44	57.69	5.23	56.72	0.21	3.86	NA
E.halophilus	halo	Control	HC6		NA	0	0	9.51	9.26	3.41	NA	0.25	2.63	0.04	0.38	6.1	64.14	5.85	63.17	0.25	4.1	NA
E.halophilus	halo	Control	HC7		NA	0	0	8.38	8.11	3.23	NA	0.27	3.22	0.04	0.46	5.15	61.46	4.88	60.17	0.27	5.24	NA
E.halophilus	halo	Control	HC8		NA	0	0	10.87	10.43	4.06	NA	0.44	4.05	0.06	0.58	6.81	62.65	6.37	61.07	0.44	6.46	NA
E.halophilus	halo	Control	HC9		NA	0	0	8.75	8.47	3.1	NA	0.28	3.2	0.05	0.53	5.65	64.57	5.37	63.4	0.28	4.96	NA
E.halophilus	halo	Control	HC10		NA	0	0	7.69	7.32	2.77	NA	0.37	4.81	0.06	0.8	4.92	63.98	4.55	62.16	0.37	7.52	NA
E.halophilus	halo	Desicc	HD1		M	0	1	7.25	5.02	3	1.56	2.23	30.76	0.32	4.39	4.25	58.62	2.02	40.24	2.23	52.47	21.52
E.halophilus	halo	Desicc	HD2		M	0	1	6.75	4.98	2.71	1.64	1.77	26.22	0.25	3.75	4.04	59.85	2.27	45.58	1.77	43.81	24.3
E.halophilus	halo	Desicc	HD3		M	0	1	7.96	5.55	3.33	1.87	2.41	30.28	0.34	4.33	4.63	58.17	2.22	40	2.41	52.05	23.49
E.halophilus	halo	Desicc	HD4		M	0	1	8.41	5.27	2.84	1.35	3.14	37.34	0.45	5.33	5.57	66.23	2.43	46.11	3.14	56.37	16.05
E.halophilus	halo	Desicc	HD5		M	0	0	8.47	6.86	3.67	2.44	1.61	19.01	0.23	2.72	4.8	56.67	3.19	46.5	1.61	33.54	28.81
E.halophilus	halo	Desicc	HD6		M	0	1	5.65	4.22	1.97	1.05	1.43	25.31	0.2	3.62	3.68	65.13	2.25	53.32	1.43	38.86	18.58
E.halophilus	halo	Desicc	HD7		M	0	0	9.21	7.75	3.44	2.2	1.46	15.85	0.21	2.27	5.77	62.65	4.31	55.61	1.46	25.3	23.89
E.halophilus	halo	Desicc	HD8		M	0	1	6.11	4.75	2.21	1.03	1.36	22.26	0.19	3.18	3.9	63.83	2.54	53.47	1.36	34.87	16.86
E.halophilus	halo	Desicc	HD9		M	0	0	8.07	6.46	3.1	1.83	1.61	19.95	0.23	2.85	4.97	61.59	3.36	52.01	1.61	32.39	22.68
E.halophilus	halo	Desicc	HD10		M	1	1	9.41	5.93	3.12	1.9	3.48	36.98	0.5	5.28	6.29	66.84	2.81	47.39	3.48	55.33	20.19
E.halophilus	halo	Desicc	HD11		F	0	0	10.94	8.37	4.04	2.62	2.57	23.49	0.37	3.36	6.9	63.07	4.33	51.73	2.57	37.25	23.95
E.halophilus	halo	Desicc	HD12		M	0	0	8.01	6.68	3.31	1.98	1.33	16.6	0.19	2.37	4.7	58.68	3.37	50.45	1.33	28.3	24.72
E.halophilus	halo	Desicc	HD13		M	0	0	7.16	5.73	2.88	1.72	1.43	19.97	0.2	2.85	4.28	59.78	2.85	49.74	1.43	33.41	24.02
E.halophilus	halo	Desicc	HD14		F	0	0	9.27	7.22	3.44	2.24	2.05	22.11	0.29	3.16	5.83	62.89	3.78	52.35	2.05	35.16	24.16
E.halophilus	halo	Desicc	HD15		F	0	1	7.75	5.64	2.3	1.27	2.11	27.23	0.3	3.89	5.45	70.32	3.34	59.22	2.11	38.72	16.39
E.halophilus	halo	Desicc	HD16		F	0	0	8.57	7.49	3.32	2.13	1.08	12.6	0.15	1.8	5.25	61.26	4.17	55.67	1.08	20.57	24.85
E.halophilus	halo	Desicc	HD17		F	0	1	7.61	4.63	2.81	1.88	2.98	39.16	0.43	5.59	4.8	63.07	1.82	39.31	2.98	62.08	24.7
E.jesusarribasi	jesu	Control	JC1		M	0	0	6.36	6.12	2.12	NA	0.24	3.77	0.04	0.01	4.24	66.67	4	65.36	0.24	5.66	NA
E.jesusarribasi	jesu	Control	JC2		M	0	0	6.76	6.66	2.45	NA	0.1	1.48	0.02	0	4.31	63.76	4.21	63.21	0.1	2.32	NA
E.jesusarribasi	jesu	Control	JC3		NA	0	0	7.32	7.19	2.71	NA	0.13	1.78	0.02	0	4.61	62.98	4.48	62.31	0.13	2.82	NA
E.jesusarribasi	jesu	Control	JC4		NA	0	0	6.24	6.06	2.15	NA	0.18	2.88	0.03	0	4.09	65.54	3.91	64.52	0.18	4.4	NA
E.jesusarribasi	jesu	Control	JC5		NA	0	0	6.49	6.34	2.17	NA	0.15	2.31	0.03	0	4.32	66.56	4.17	65.77	0.15	3.47	NA
E.jesusarribasi	jesu	Control	JC6		NA	0	0	7.56	7.31	2.72	NA	0.25	3.31	0.04	0.01	4.84	64.02	4.59	62.79	0.25	5.17	NA
E.jesusarribasi	jesu	Control	JC7		NA	0	0	5.97	5.77	2.11	NA	0.2	3.35	0.03	0.01	3.86	64.66	3.66	63.43	0.2	5.18	NA
E.jesusarribasi	jesu	Control	JC8		NA	0	0	7.24	7.08	2.68	NA	0.16	2.21	0.03	0	4.56	62.98	4.4	62.15	0.16	3.51	NA
E.jesusarribasi	jesu	Control	JC9		NA	0	0	8.76	8.45	2.75	NA	0.31	3.54	0.05	0.01	6.01	68.61	5.7	67.46	0.31	5.16	NA
E.jesusarribasi	jesu	Control	JC10		NA	0	0	6.86	6.79	2.68	NA	0.07	1.02	0.01	0	4.18	60.93	4.11	60.53	0.07	1.67	NA
E.jesusarribasi	jesu	Control	JC11		NA	0	0	6.84	6.61	2.37	NA	0.23	3.36	0.04	0.01	4.47	65.35	4.24	64.15	0.23	5.15	NA
E.jesusarribasi	jesu	Control	JC12		NA	0	0	6.98	6.9	2.65	NA	0.08	1.15	0.01	0	4.33	62.03	4.25	61.59	0.08	1.85	NA
E.jesusarribasi	jesu	Control	JC13		NA	0	0	6.54	6.35	2.27	NA	0.19	2.91	0.03	0	4.27	65.29	4.08	64.25	0.19	4.45	NA
E.jesusarribasi	jesu	Control	JC14		NA	0	0	7.72	7.48	2.4	NA	0.24	3.11	0.04	0.01	5.32	68.91	5.08	67.91	0.24	4.51	NA
E.jesusarribasi	jesu	Control	JC15		NA	0	0	9.17	8.79	2.76	NA	0.38	4.14	0.06	0.01	6.41	69.9	6.03	68.6	0.38	5.93	NA
E.jesusarribasi	jesu	Control	JC16		NA	0	0	8.32	7.96	3.05	NA	0.36	4.33	0.06	0.01	5.27	63.34	4.91	61.68	0.36	6.83	NA
E.jesusarribasi	jesu	Control	JC17		NA	0	0	8.97	8.68	2.95	NA	0.29	3.23	0.05	0.01	6.02	67.11	5.73	66.01	0.29	4.82	NA
E.jesusarribasi	jesu	Control	JC18		F	0	0	9.13	8.91	3.21	NA	0.22	2.41	0.04	0	5.92	64.84	5.7	63.97	0.22	3.72	NA
E.jesusarribasi	jesu	Control	JC19		NA	0	0	6.86	6.61	2.24	NA	0.25	3.64	0.04	0.01	4.62	67.35	4.37	66.11	0.25	5.41	NA
E.jesusarribasi	jesu	Control	JC20		NA	0	0	5.08	4.97	1.76	NA	0.11	2.17	0.02	0	3.32	65.35	3.21	64.59	0.11	3.31	NA
E.jesusarribasi	jesu	Desicc	JD1		M	0	0	6	5.26	2.06	0.94	0.74	12.33	0.12	2.06	3.94	65.67	3.2	60.84	0.74	18.78	15.67
E.jesusarribasi	jesu	Desicc	JD2		F	0	0	7.51	6.46	2.36	1.13	1.05	13.98	0.18	2.33	5.15	68.58	4.1	63.47	1.05	20.39	15.05
E.jesusarribasi	jesu	Desicc	JD3		M	0	0	7.33	6.42	2.4	1.13	0.91	12.42	0.15	2.07	4.93	67.26	4.02	62.62	0.91	18.46	15.42
E.jesusarribasi	jesu	Desicc	JD4		M	0	0	6.28	5.33	2.06	0.78	0.95	15.13	0.16	2.52	4.22	67.2	3.27	61.35	0.95	22.51	9.68
E.jesusarribasi	jesu	Desicc	JD5		F	0	0	7.1	6.01	2.35	0.91	1.09	15.35	0.18	2.56	4.75	66.9	3.66	60.9	1.09	22.95	12.82
E.jesusarribasi	jesu	Desicc	JD6		M	0	0	4.76	4	1.56	0.38	0.76	15.97	0.13	2.66	3.2	67.23	2.44	61	0.76	23.75	7.98
E.jesusarribasi	jesu	Desicc	JD7		M	0	0	5.86	5.08	2.01	0.89	0.78	13.31	0.13	2.22	3.85	65.7	3.07	60.43	0.78	20.26	15.19
E.jesusarribasi	jesu	Desicc	JD8		F	0	0	9.26	7.62	2.65	1.24	1.64	17.71	0.27	2.95	6.61	71.38	4.97	65.22	1.64	24.81	13.39
E.jesusarribasi	jesu	Desicc	JD9		F	0	0	8.75	7.62	3.04	1.06	1.13	12.91	0.19	2.15	5.71	65.26	4.58	60.1	1.13	19.79	12.11
E.jesusarribasi	jesu	Desicc	JD10		M	0	0	7.01	5.94	2.18	1.01	1.07	15.26	0.18	2.54	4.83	68.9	3.76	63.3	1.07	22.15	14.41
E.jesusarribasi	jesu	Desicc	JD11		M	0	0	6.17	5.2	1.94	0.58	0.97	15.72	0.16	2.62	4.23	68.56	3.26	62.69	0.97	22.93	9.4
E.jesusarribasi	jesu	Desicc	JD12		M	0	0	7.06	6.03	2.31	1.08	1.03	14.59	0.17	2.43	4.75	67.28	3.72	61.69	1.03	21.68	15.3
E.jesusarribasi	jesu	Desicc	JD13		F	0	0	6.51	5.66	2.12	0.56	0.85	13.06	0.14	2.18	4.39	67.43	3.54	62.54	0.85	19.36	8.6
E.jesusarribasi	jesu	Desicc	JD14		F	0	0	9.57	8.43	3.17	0.95	1.14	11.91	0.19	1.99	6.4	66.88	5.26	62.4	1.14	17.81	9.93
E.jesusarribasi	jesu	Desicc	JD15	Invalid cuticle sample	F	0	0	7.6	6.27	2.26	NA	1.33	17.5	0.22	2.92	5.34	70.26	4.01	63.96	1.33	24.91	NA
E.jesusarribasi	jesu	Desicc	JDR1	Experiment repeated to obtain cuticle samples	F	0	0	10.07	9.03	3.06	1.33	1.04	10.33	0.17	1.72	7.01	69.61	5.97	66.11	1.04	14.84	13.21
E.jesusarribasi	jesu	Desicc	JDR2	Experiment repeated to obtain cuticle samples	F	0	0	9.64	8.27	2.94	1.16	1.37	14.21	0.23	2.37	6.7	69.5	5.33	64.45	1.37	20.45	12.03
E.jesusarribasi	jesu	Desicc	JDR3	Experiment repeated to obtain cuticle samples	F	0	0	6.25	5.37	1.91	0.83	0.88	14.08	0.15	2.35	4.34	69.44	3.46	64.43	0.88	20.28	13.28
E.jesusarribasi	jesu	Desicc	JDR4	Experiment repeated to obtain cuticle samples	M	0	0	4.78	4.14	1.65	0.56	0.64	13.39	0.11	2.24	3.13	65.48	2.49	60.14	0.64	20.45	11.72
E.jesusarribasi	jesu	Desicc	JDR5	Experiment repeated to obtain cuticle samples	M	0	0	7.73	6.89	2.62	0.98	0.84	10.87	0.14	1.81	5.11	66.11	4.27	61.97	0.84	16.44	12.68
E.jesusarribasi	jesu	Desicc	JDR6	Experiment repeated to obtain cuticle samples	M	0	0	7.63	6.7	2.35	0.91	0.93	12.19	0.16	2.03	5.28	69.2	4.35	64.93	0.93	17.61	11.93
E.jesusarribasi	jesu	Desicc	JDR7	Invalid cuticle sample	F	0	0	9.15	8.26	3.43	NA	0.89	9.73	0.15	1.62	5.72	62.51	4.83	58.47	0.89	15.56	NA
E.jesusarribasi	jesu	Desicc	JD16		F	0	1	7.08	NA	NA	NA	NA	NA	NA	NA	NA	NA	NA	NA	NA	NA	NA
E.jesusarribasi	jesu	Desicc	JD17	Invalid cuticle sample	M	0	0	6.45	5.8	2.82	NA	0.65	10.08	0.11	1.68	3.63	56.28	2.98	51.38	0.65	17.91	NA
E.jesusarribasi	jesu	Desicc	JD18	Invalid cuticle sample	F	0	0	5.64	4.75	2.03	NA	0.89	15.78	0.15	2.63	3.61	64.01	2.72	57.26	0.89	24.65	NA
E.jesusarribasi	jesu	Desicc	JD19	Invalid cuticle sample	M	0	0	5.87	5.23	2.08	NA	0.64	10.9	0.11	1.82	3.79	64.57	3.15	60.23	0.64	16.89	NA
E.jesusarribasi	jesu	Desicc	JD20	Invalid cuticle sample	F	0	0	7.08	6.36	2.51	NA	0.72	10.17	0.12	1.69	4.57	64.55	3.85	60.53	0.72	15.75	NA
E.politus	poli	Control	PC1		M	0	0	10.78	10.48	4.27	NA	0.3	2.78	0.05	0.46	6.51	60.39	6.21	59.26	0.3	4.61	NA
E.politus	poli	Control	PC2		M	0	0	10.52	10.23	3.97	NA	0.29	2.76	0.05	0.46	6.55	62.26	6.26	61.19	0.29	4.43	NA
E.politus	poli	Control	PC3		M	0	0	9.13	8.74	3.23	NA	0.39	4.27	0.07	0.71	5.9	64.62	5.51	63.04	0.39	6.61	NA
E.politus	poli	Control	PC4		M	0	0	10.94	10.45	4.03	NA	0.49	4.48	0.08	0.75	6.91	63.16	6.42	61.44	0.49	7.09	NA
E.politus	poli	Control	PC5		F	0	0	9.82	9.04	3.31	NA	0.78	7.94	0.13	1.32	6.51	66.29	5.73	63.38	0.78	11.98	NA
E.politus	poli	Control	PC6		M	0	0	11.62	11.27	4.61	NA	0.35	3.01	0.06	0.5	7.01	60.33	6.66	59.09	0.35	4.99	NA
E.politus	poli	Control	PC7		M	0	0	12.72	12.36	4.51	NA	0.36	2.83	0.06	0.47	8.21	64.54	7.85	63.51	0.36	4.38	NA
E.politus	poli	Control	PC8		M	0	0	11.05	10.59	5.13	NA	0.46	4.16	0.08	0.69	5.92	53.57	5.46	51.56	0.46	7.77	NA
E.politus	poli	Control	PC9		M	0	0	10	9.64	4.02	NA	0.36	3.6	0.06	0.6	5.98	59.8	5.62	58.3	0.36	6.02	NA
E.politus	poli	Control	PC10		F	0	0	8.11	7.75	2.89	NA	0.36	4.44	0.06	0.74	5.22	64.36	4.86	62.71	0.36	6.9	NA
E.politus	poli	Control	PC11		M	0	0	11.61	11.27	4.4	NA	0.34	2.93	0.06	0.49	7.21	62.1	6.87	60.96	0.34	4.72	NA
E.politus	poli	Control	PC12		M	0	0	9.51	9.06	3.53	NA	0.45	4.73	0.08	0.79	5.98	62.88	5.53	61.04	0.45	7.53	NA
E.politus	poli	Control	PC13		M	0	0	8.55	8.23	3.07	NA	0.32	3.74	0.05	0.62	5.48	64.09	5.16	62.7	0.32	5.84	NA
E.politus	poli	Control	PC14		M	0	0	10.27	9.59	3.42	NA	0.68	6.62	0.11	1.1	6.85	66.7	6.17	64.34	0.68	9.93	NA
E.politus	poli	Control	PC15		M	0	0	10.86	10.59	4.11	NA	0.27	2.49	0.05	0.41	6.75	62.15	6.48	61.19	0.27	4	NA
E.politus	poli	Control	PC16		M	0	0	9.72	9.22	3.43	NA	0.5	5.14	0.08	0.86	6.29	64.71	5.79	62.8	0.5	7.95	NA
E.politus	poli	Control	PC17		F	0	0	7.36	7.13	2.43	NA	0.23	3.13	0.04	0.52	4.93	66.98	4.7	65.92	0.23	4.67	NA
E.politus	poli	Control	PC18		F	0	0	13.86	13.43	5.47	NA	0.43	3.1	0.07	0.52	8.39	60.53	7.96	59.27	0.43	5.13	NA
E.politus	poli	Control	PC19		M	0	0	10.19	9.96	4.15	NA	0.23	2.26	0.04	0.38	6.04	59.27	5.81	58.33	0.23	3.81	NA
E.politus	poli	Control	PC20		M	0	0	10.15	9.89	4	NA	0.26	2.56	0.04	0.43	6.15	60.59	5.89	59.56	0.26	4.23	NA
E.politus	poli	Desicc	PD1		F	0	0	10.38	8.94	4.21	1.89	1.44	13.87	0.24	2.31	6.17	59.44	4.73	52.91	1.44	23.34	18.21
E.politus	poli	Desicc	PD2		M	0	0	11.01	9.45	4.42	1.48	1.56	14.17	0.26	2.36	6.59	59.85	5.03	53.23	1.56	23.67	13.44
E.politus	poli	Desicc	PD3		F	0	0	9.31	7.91	3.42	1.74	1.4	15.04	0.23	2.51	5.89	63.27	4.49	56.76	1.4	23.77	18.69
E.politus	poli	Desicc	PD4		F	0	0	9.43	7.04	3	1.24	2.39	25.35	0.4	4.22	6.43	68.19	4.04	57.39	2.39	37.17	13.15
E.politus	poli	Desicc	PD5		NA	0	1	12.71	NA	NA	NA	NA	NA	NA	NA	NA	NA	NA	NA	NA	NA	NA
E.politus	poli	Desicc	PD6		M	0	0	11.01	9.54	4.27	1.7	1.47	13.35	0.25	2.23	6.74	61.22	5.27	55.24	1.47	21.81	15.44
E.politus	poli	Desicc	PD7		F	0	0	12.61	11.16	5.12	1.65	1.45	11.5	0.24	1.92	7.49	59.4	6.04	54.12	1.45	19.36	13.08
E.politus	poli	Desicc	PD8		F	0	0	11.64	9.51	3.94	1.6	2.13	18.3	0.36	3.05	7.7	66.15	5.57	58.57	2.13	27.66	13.75
E.politus	poli	Desicc	PD9		M	0	0	10.59	9.25	3.97	2.02	1.34	12.65	0.22	2.11	6.62	62.51	5.28	57.08	1.34	20.24	19.07
E.politus	poli	Desicc	PD10		M	0	0	9.11	7.85	3.41	1.27	1.26	13.83	0.21	2.31	5.7	62.57	4.44	56.56	1.26	22.11	13.94
E.politus	poli	Desicc	PD11		M	0	0	11.4	9.13	4.4	2.17	2.27	19.91	0.38	3.32	7	61.4	4.73	51.81	2.27	32.43	19.04
E.politus	poli	Desicc	PD12		M	0	0	8.5	7.25	3.19	1.13	1.25	14.71	0.21	2.45	5.31	62.47	4.06	56	1.25	23.54	13.29
E.politus	poli	Desicc	PD13		M	0	0	11.52	9.9	4.52	1.77	1.62	14.06	0.27	2.34	7	60.76	5.38	54.34	1.62	23.14	15.36
E.politus	poli	Desicc	PD14		M	0	0	10.64	8.7	4.05	1.72	1.94	18.23	0.32	3.04	6.59	61.94	4.65	53.45	1.94	29.44	16.17
E.politus	poli	Desicc	PD15		M	0	0	11.83	10.09	4.77	2.32	1.74	14.71	0.29	2.45	7.06	59.68	5.32	52.73	1.74	24.65	19.61
E.politus	poli	Desicc	PD16		M	0	0	9.94	7.75	3.58	1.52	2.19	22.03	0.37	3.67	6.36	63.98	4.17	53.81	2.19	34.43	15.29
E.politus	poli	Desicc	PD17		M	0	0	7.66	6.79	3.04	1.22	0.87	11.36	0.15	1.89	4.62	60.31	3.75	55.23	0.87	18.83	15.93
E.politus	poli	Desicc	PD18		M	0	0	9.58	8.26	3.56	1.41	1.32	13.78	0.22	2.3	6.02	62.84	4.7	56.9	1.32	21.93	14.72
E.politus	poli	Desicc	PD19		M	0	0	9.8	8.3	3.6	NA	1.5	15.31	0.25	2.55	6.2	63.27	4.7	56.63	1.5	24.19	NA
E.politus	poli	Desicc	PD20		F	0	0	11.6	9.9	4.38	2.2	1.7	14.66	0.28	2.44	7.22	62.24	5.52	55.76	1.7	23.55	18.97
E.politus	poli	Desicc	PD21		F	0	0	11.21	9.67	3.84	1.66	1.54	13.74	0.26	2.29	7.37	65.74	5.83	60.29	1.54	20.9	14.81
